# Supplementary material for: Reproducibility, Specificity and Accuracy of Relative Quantification Using Spectral Library-based Data-independent Acquisition
Source: Mol Cell Proteomics. 2019 Nov 7;19(1):181–97. doi: 10.1074/mcp.RA119.001714 (PMC6944235; doi:10.1074/mcp.RA119.001714)
Supplement: Supplemental file 02 - spike-in FASTA [file 155027_1_supp_412483_pzgndj.zip]

Archive with 1 entries (1 files):
- 20190218-supplemental_file02-spike_in_and_contaminants.fasta
